# Supplementary material for: Bacterial Genetic Architecture of Ecological Interactions in Co-culture by GWAS-Taking Escherichia coli and Staphylococcus aureus as an Example
Source: Front Microbiol. 2017 Nov 27;8:2332. doi: 10.3389/fmicb.2017.02332 (PMC5712204; doi:10.3389/fmicb.2017.02332)
Supplement: TABLE S1 — Strain IDs. [file Table_1.XLSX]

## Sheet: E.coli
E.coli
	Strain ID	Provider
D1	1.2527	China General Microbiological Culture Collection Center (CGMCC)
D2	1.1583	China General Microbiological Culture Collection Center (CGMCC)
D3	1.1570	China General Microbiological Culture Collection Center (CGMCC)
D4	1.487	China General Microbiological Culture Collection Center (CGMCC)
D5	1.1571	China General Microbiological Culture Collection Center (CGMCC)
D6	1.1595	China General Microbiological Culture Collection Center (CGMCC)
D7	1.1280	China General Microbiological Culture Collection Center (CGMCC)
D8	1.2463	China General Microbiological Culture Collection Center (CGMCC)
D9	1.2389	China General Microbiological Culture Collection Center (CGMCC)
D10	1.2385	China General Microbiological Culture Collection Center (CGMCC)
D11	1.1739	China General Microbiological Culture Collection Center (CGMCC)
D12	1.1645	China General Microbiological Culture Collection Center (CGMCC)
D13	1.365	China General Microbiological Culture Collection Center (CGMCC)
D14	1.2154	China General Microbiological Culture Collection Center (CGMCC)
D15	1.1747	China General Microbiological Culture Collection Center (CGMCC)
D16	1.1740	China General Microbiological Culture Collection Center (CGMCC)
D17	1.1632	China General Microbiological Culture Collection Center (CGMCC)
D18	1.1636	China General Microbiological Culture Collection Center (CGMCC)
D19	1.1566	China General Microbiological Culture Collection Center (CGMCC)
D20	1.1557	China General Microbiological Culture Collection Center (CGMCC)
D21	1.1499	China General Microbiological Culture Collection Center (CGMCC)
D22	1.1126	China General Microbiological Culture Collection Center (CGMCC)
D23	1.1102	China General Microbiological Culture Collection Center (CGMCC)
D24	1.1746	China General Microbiological Culture Collection Center (CGMCC)
D25	10047	China Center of Industrial Culture Collection(CICC)
D26	10221	China Center of Industrial Culture Collection(CICC)
D27	10222	China Center of Industrial Culture Collection(CICC)
D28	10223	China Center of Industrial Culture Collection(CICC)
D29	10224	China Center of Industrial Culture Collection(CICC)
D30	10242	China Center of Industrial Culture Collection(CICC)
D31	10245	China Center of Industrial Culture Collection(CICC)
D32	10247	China Center of Industrial Culture Collection(CICC)
D33	1.2810	China General Microbiological Culture Collection Center (CGMCC)
D34	1.129	China General Microbiological Culture Collection Center (CGMCC)
D35	10250	China Center of Industrial Culture Collection(CICC)
D36	1.1574	China General Microbiological Culture Collection Center (CGMCC)
D37	1.505	China General Microbiological Culture Collection Center (CGMCC)
D38	1.747	China General Microbiological Culture Collection Center (CGMCC)
D39	1.881	China General Microbiological Culture Collection Center (CGMCC)
D40	10003	China Center of Industrial Culture Collection(CICC)
D41	1.3373	China General Microbiological Culture Collection Center (CGMCC)
D42	1.8723	China General Microbiological Culture Collection Center (CGMCC)
D43	10032	China Center of Industrial Culture Collection(CICC)
D44	10243	China Center of Industrial Culture Collection(CICC)
D45	1.2170	China General Microbiological Culture Collection Center (CGMCC)

## Sheet: S.aureus
S.aureus
	Strain ID	Provider	Notes
J1	21676	China Center of Industrial Culture Collection (CICC)
J2	21600	China Center of Industrial Culture Collection (CICC)
J3	01334	Agricultural Culture Collection of China (ACCC)
J4	01340	Agricultural Culture Collection of China (ACCC)
J5	01332	Agricultural Culture Collection of China (ACCC)
J6	01331	Agricultural Culture Collection of China (ACCC)
J7	01339	Agricultural Culture Collection of China (ACCC)
J8	10341	China Forestry Culture Collection Center (CFCC)
J9	1.8721	China General Microbiological Culture Collection Center (CGMCC)
J10	1.1697	China General Microbiological Culture Collection Center (CGMCC)
J11	1.1476	China General Microbiological Culture Collection Center (CGMCC)
J12	141396	China Pharmaceutical Culture Collection (CPCC)
J13	140594	China Pharmaceutical Culture Collection (CPCC)
J14	140575	China Pharmaceutical Culture Collection (CPCC)
J15	21648	China Center of Industrial Culture Collection (CICC)
J16	10786	China Center of Industrial Culture Collection (CICC)
J17	22942	China Center of Industrial Culture Collection (CICC)
J18	AB94004	China Center for Type Culture Collection (CCTCC)
J19	AB91093	China Center for Type Culture Collection (CCTCC)
J20	AB91053	China Center for Type Culture Collection (CCTCC)
J21	23699	China Center of Industrial Culture Collection (CICC)
J22	23656	China Center of Industrial Culture Collection (CICC)
J23	22944	China Center of Industrial Culture Collection (CICC)
J24	1.2465'	China General Microbiological Culture Collection Center (CGMCC)	Isolated from S.aureus 1.2465
J25	1.2386	China General Microbiological Culture Collection Center (CGMCC)
J26	10201	China Center of Industrial Culture Collection (CICC)
J27	1.2465''	China General Microbiological Culture Collection Center (CGMCC)	Isolated from S.aureus 1.2465
J28	10251'	China Center of Industrial Culture Collection (CICC)	Isolated from E.coli 10251
J29	141405	China Pharmaceutical Culture Collection (CPCC)
J30	26003	National Center for Medical Culture Collections (CMCC)
J31	26112	National Center for Medical Culture Collections (CMCC)
J32	No information	Our lab
J33	26001	National Center for Medical Culture Collections (CMCC)
J34	141431	China Pharmaceutical Culture Collection (CPCC)
J35	140660	China Pharmaceutical Culture Collection (CPCC)
J36	01334'	Our lab	Mutated S.aureus 01334 by vancomycin
J37	ATCC43300	Wenzhou kont biology&technoloogy.,LTD,Zhejiang,China
J38	No information	Our lab	Mutated S.aureus J32 by vancomycin
J39	AB18'	Our lab	Mutated S.aureus AB18 by vancomycin
J40	P1	China Agricultural University
J41	AB18	China Agricultural University
J42	CD1	China Agricultural University
J43	CD9	China Agricultural University
J44	CD7	China Agricultural University
J45	21600'	Our lab	Mutated S. aureus J2 by the ARTP method
