# Supplementary material for: Bacterial Genetic Architecture of Ecological Interactions in Co-culture by GWAS-Taking Escherichia coli and Staphylococcus aureus as an Example
Source: Front Microbiol. 2017 Nov 27;8:2332. doi: 10.3389/fmicb.2017.02332 (PMC5712204; doi:10.3389/fmicb.2017.02332)
Supplement: TABLE S4 — Average sequencing depth and coverage for E. coli and S. aureus. [file Table_4.XLSX]

## Sheet: E.coli
E.coli
No.	Sample ID	Mapping rate (%)	Average sequencing depth	Coverage (%) ≥
				20X（%）
1	D1	84.22	125	93.58
2	D2	82.76	182	99.98
3	D3	87.66	131	99.86
4	D4	86.14	172	90.94
5	D5	87.00	230	99.02
6	D6	94.04	101	97.50
7	D7	83.56	87	93.48
8	D8	85.58	127	92.97
9	D9	71.75	123	85.84
10	D10	66.87	85	85.20
11	D11	99.23	163	98.30
12	D12	89.59	190	99.85
13	D13	89.58	224	99.22
14	D14	74.41	117	91.96
15	D15	73.32	103	95.74
16	D16	93.83	124	98.30
17	D17	68.19	112	84.64
18	D18	92.20	191	99.85
19	D19	88.62	131	97.44
20	D20	91.48	115	93.56
21	D21	84.76	187	93.66
22	D22	82.38	179	99.99
23	D23	84.45	173	93.59
24	D24	68.86	94	84.55
25	D25	66.50	77	82.95
26	D26	72.60	118	99.84
27	D27	95.14	220	99.28
28	D28	98.50	194	99.73
29	D29	96.69	166	98.31
30	D30	98.55	177	98.66
31	D31	94.75	133	98.89
32	D32	95.08	133	98.29
33	D33	92.30	201	99.33
34	D34	81.90	119	91.83
35	D35	94.98	124	99.11
36	D36	84.72	74	98.99
37	D37	67.50	95	82.75
38	D38	94.28	256	99.67
39	D39	90.25	241	93.67
40	D40	82.87	156	92.07
41	D41	82.23	121	93.83
42	D42	69.66	110	84.56
43	D43	74.35	131	89.55
44	D44	99.11	148	98.17
45	D45	91.04	148	99.83

## Sheet: S.aureus
S.aureus
No.	Sample ID	Mapping rate (%)	Average sequencing depth	Coverage (%) ≥
				20X（%）
1	J1	74.88	218	96.47
2	J2	22.88	76	94.49
3	J3	87.28	281	94.79
4	J4	87.56	348	90.58
5	J5	86.40	333	94.78
6	J6	85.43	320	90.51
7	J7	86.49	303	90.48
8	J8	90.13	367	94.98
9	J9	91.20	300	94.25
10	J10	87.39	332	92.59
11	J11	67.42	396	93.98
12	J12	91.11	362	93.55
13	J13	93.20	287	93.46
14	J14	91.27	360	93.56
15	J15	91.50	299	92.97
16	J16	89.12	289	93.62
17	J17	86.20	310	92.96
18	J18	90.68	341	93.96
19	J19	93.57	318	93.52
20	J20	93.92	365	93.45
21	J21	17.93	54	92.76
22	J22	86.17	312	90.21
23	J23	65.18	197	92.91
24	J24	91.95	426	93.47
25	J25	85.93	471	90.24
26	J26	34.06	96	93.13
27	J27	92.38	376	93.45
28	J28	86.60	442	92.92
29	J29	92.35	359	93.6
30	J30	61.05	223	93.44
31	J31	83.56	452	90.73
32	J32	85.33	401	90.16
33	J33	90.82	316	93.53
34	J34	99.10	333	99.95
35	J35	95.03	459	99.95
36	J36	88.21	253	90.71
37	J37	80.32	310	87.86
38	J38	84.03	373	88.69
39	J39	90.07	385	91.14
40	J40	89.85	324	92.73
41	J41	89.54	336	91.44
42	J42	90.73	362	92.53
43	J43	88.74	283	92.48
44	J44	90.84	388	92.55
45	J45	92.96	337	94.97
