# Supplementary material for: Bacterial Genetic Architecture of Ecological Interactions in Co-culture by GWAS-Taking Escherichia coli and Staphylococcus aureus as an Example
Source: Front Microbiol. 2017 Nov 27;8:2332. doi: 10.3389/fmicb.2017.02332 (PMC5712204; doi:10.3389/fmicb.2017.02332)
Supplement: TABLE S6 — Gene annotation for E. coli and S. aureus SNPs associated with growth performance. [file Table_6.XLSX]

## Sheet: E.coli
Gene annotation in E.coli
E.coli in monoculture
chr_id	position	ref_base<->sample_base	snp_status	strand	Annotation_type	Feature_type	codon_phase	codon_mutate	aa_mutate	synonymous	nonsynonymous	pos_start	pos_end	gene_id
U00096	2721	T<->C	Hom	+	Gene	CDS	99.3764	TAT<->TAC;	Y<->Y;	1	0	337	2799	Parent=b0002;		ID=b0002; thrA bifunctional: aspartokinase I (N-terminal); homoserine dehydrogenase I (C-terminal); GO_component: GO:0005737 - cytoplasm; GO_process: GO:0009088 - threonine biosynthetic process; GO_process: GO:0009086 - methionine biosynthetic process; GO_process: GO:0009090 - homoserine biosynthetic process; complete gene
U00096	10456	G<->A	Hom	-	Gene	CDS	1.62639	GGC<->GGT;	G<->G;	1	0	9928	10494	Parent=b0010;		ID=b0010; yaaH complete gene
U00096	481615	C<->T	Hom	-	Gene	CDS	116.209	GGC<->GAC;	G<->D;	0	1	481254	484403	Parent=b0462;		ID=b0462; acrB acridine efflux pump; GO_component: GO:0009274 - peptidoglycan-based cell wall; GO_component: GO:0019866 - organelle inner membrane; GO_process: GO:0042493 - response to drug; complete gene
U00096	667835	C<->T	Hom	-	Gene	CDS	15.959	CGT<->CAT;	R<->H;	0	1	666316	668217	Parent=b0635;		ID=b0635; mrdA cell elongation, e phase; peptidoglycan synthetase; penicillin-binding protein 2; GO_component: GO:0009274 - peptidoglycan-based cell wall; GO_component: GO:0019866 - organelle inner membrane; GO_process: GO:0009252 - peptidoglycan biosynthetic process; GO_process: GO:0042493 - response to drug; complete gene
U00096	809218	A<->G	Hom	-	Gene	CDS	1.66667	TGG<->CGG;	W<->R;	0	1	807968	809257	Parent=b0774;		ID=b0774; bioA 7,8-diaminopelargonic acid synthetase; GO_process: GO:0009102 - biotin biosynthetic process; complete gene
U00096	941500	C<->A	Hom	+	Gene	CDS	22.584	CCG<->CAG;	P<->Q;	0	1	940959	943403	Parent=b0894;		ID=b0894; dmsA anaerobic dimethyl sulfoxide reductase subunit A; GO_component: GO:0009274 - peptidoglycan-based cell wall; GO_component: GO:0019866 - organelle inner membrane; GO_process: GO:0009061 - anaerobic respiration; complete gene
U00096	2115336	G<->A	Hom	-	Gene	CDS	23.3764	AGC<->AGT;	S<->S;	1	0	2114502	2115896	Parent=b2043;		ID=b2043; wcaM putative colanic acid biosynthesis protein; GO_process: GO:0009242 - colanic acid biosynthetic process; complete gene
U00097	2838241													Flanked by b2713 and b2714
U00096	3554135	T<->A	Hom	+	Gene	CDS	43.7917	TGG<->AGG;	W<->R;	0	1	3553085	3555790	Parent=b3418;		ID=b3418; malT positive regulator of mal regulon; GO_component: GO:0005737 - cytoplasm; GO_function: GO:0016563 - transcription activator activity; GO_process: GO:0016052 - carbohydrate catabolic process; GO_process: GO:0006350 - transcription; complete gene
U00096	3554708	G<->A	Hom	+	Gene	CDS	67.6667	GGG<->AGG;	G<->R;	0	1	3553085	3555790	Parent=b3418;		ID=b3418; malT positive regulator of mal regulon; GO_component: GO:0005737 - cytoplasm; GO_function: GO:0016563 - transcription activator activity; GO_process: GO:0016052 - carbohydrate catabolic process; GO_process: GO:0006350 - transcription; complete gene
U00096	4189406	G<->A	Hom	+	Gene	CDS	169.042	GTG<->ATG;	V<->M;	0	1	4185350	4189573	Parent=b3988;		ID=b3988; rpoC GO_component: GO:0005737 - cytoplasm; GO_process: GO:0006350 - transcription; complete gene
E.coli in coculture
chr_id	position	ref_base<->sample_base	snp_status	strand	Annotation_type	Feature_type	codon_phase	codon_mutate	aa_mutate	synonymous	nonsynonymous	pos_start	pos_end	gene_id
U00096	2721	T<->C	Hom	+	Gene	CDS	99.3764	TAT<->TAC;	Y<->Y;	1	0	337	2799	Parent=b0002;		ID=b0002; thrA bifunctional: aspartokinase I (N-terminal); homoserine dehydrogenase I (C-terminal); GO_component: GO:0005737 - cytoplasm; GO_process: GO:0009088 - threonine biosynthetic process; GO_process: GO:0009086 - methionine biosynthetic process; GO_process: GO:0009090 - homoserine biosynthetic process; complete gene
U00096	4438		Hom		Gene	CDS								Parent=b0004;		ID=b0004; thrC GO_component: GO:0005737 - cytoplasm; GO_process: GO:0009088 - threonine biosynthetic process; complete gene
U00097	5077													Flanked by b0004 and b0005
U00096	10456	G<->A	Hom	-	Gene	CDS	1.62639	GGC<->GGT;	G<->G;	1	0	9928	10494	Parent=b0010;		ID=b0010; yaaH complete gene
U00096	91949	C<->T	Hom	+	Gene	CDS	22.3764	ATC<->ATT;	I<->I;	1	0	91413	93179	Parent=b0084;		ID=b0084; ftsI septum formation; penicillin-binding protein 3; peptidoglycan synthetase; GO_component: GO:0009274 - peptidoglycan-based cell wall; GO_component: GO:0019866 - organelle inner membrane; GO_process: GO:0009252 - peptidoglycan biosynthetic process; GO_process: GO:0042493 - response to drug; complete gene
U00096	94633	C<->T	Hom	+	Gene	CDS	61.1667	CTG<->TTG;	L<->L;	1	0	93166	94653	Parent=b0085;		ID=b0085; murE GO_component: GO:0009274 - peptidoglycan-based cell wall; GO_process: GO:0009252 - peptidoglycan biosynthetic process; complete gene
U00096	104548	A<->T	Hom	+	Gene	CDS	23.6264	GGA<->GGT;	G<->G;	1	0	103982	105244	Parent=b0094;		ID=b0094; ftsA ATP-binding cell division protein, septation process, complexes with FtsZ, associated with junctions of inner and outer membranes; GO_component: GO:0009274 - peptidoglycan-based cell wall; GO_component: GO:0019866 - organelle inner membrane; complete gene
U00096	247432	A<->C	Hom	+	Gene	CDS	30.0417	AGG<->CGG;	R<->R;	1	0	246712	247461	Parent=b0227;		ID=b0227; yafL putative lipoprotein; GO_component: GO:0009274 - peptidoglycan-based cell wall; complete gene
U00096	481615	C<->T	Hom	-	Gene	CDS	116.209	GGC<->GAC;	G<->D;	0	1	481254	484403	Parent=b0462;		ID=b0462; acrB acridine efflux pump; GO_component: GO:0009274 - peptidoglycan-based cell wall; GO_component: GO:0019866 - organelle inner membrane; GO_process: GO:0042493 - response to drug; complete gene
U00096	481849	G<->A	Hom	-	Gene	CDS	106.459	CCT<->CTT;	P<->L;	0	1	481254	484403	Parent=b0462;		ID=b0462; acrB acridine efflux pump; GO_component: GO:0009274 - peptidoglycan-based cell wall; GO_component: GO:0019866 - organelle inner membrane; GO_process: GO:0042493 - response to drug; complete gene
U00096	482766	C<->T	Hom	-	Gene	CDS	68.2514	CTG<->CTA;	L<->L;	1	0	481254	484403	Parent=b0462;		ID=b0462; acrB acridine efflux pump; GO_component: GO:0009274 - peptidoglycan-based cell wall; GO_component: GO:0019866 - organelle inner membrane; GO_process: GO:0042493 - response to drug; complete gene
U00096	501153	C<->T	Hom	+	Gene	CDS	42.8764	TAC<->TAT;	Y<->Y;	1	0	500125	501429	Parent=b0477;		ID=b0477; gsk inosine-guanosine kinase; GO_process: GO:0015949 - nucleobase, nucleoside and nucleotide interconversion; complete gene
U00096	553161		Hom		Gene	CDS								Flanked by b0523 and b0524
U00096	667511	A<->G	Hom	-	Gene	CDS	29.459	ATT<->ACT;	I<->T;	0	1	666316	668217	Parent=b0635;		ID=b0635; mrdA cell elongation, e phase; peptidoglycan synthetase; penicillin-binding protein 2; GO_component: GO:0009274 - peptidoglycan-based cell wall; GO_component: GO:0019866 - organelle inner membrane; GO_process: GO:0009252 - peptidoglycan biosynthetic process; GO_process: GO:0042493 - response to drug; complete gene
U00096	667835	C<->T	Hom	-	Gene	CDS	15.959	CGT<->CAT;	R<->H;	0	1	666316	668217	Parent=b0635;		ID=b0635; mrdA cell elongation, e phase; peptidoglycan synthetase; penicillin-binding protein 2; GO_component: GO:0009274 - peptidoglycan-based cell wall; GO_component: GO:0019866 - organelle inner membrane; GO_process: GO:0009252 - peptidoglycan biosynthetic process; GO_process: GO:0042493 - response to drug; complete gene
U00096	809218	A<->G	Hom	-	Gene	CDS	1.66667	TGG<->CGG;	W<->R;	0	1	807968	809257	Parent=b0774;		ID=b0774; bioA 7,8-diaminopelargonic acid synthetase; GO_process: GO:0009102 - biotin biosynthetic process; complete gene
U00096	941500	C<->A	Hom	+	Gene	CDS	22.584	CCG<->CAG;	P<->Q;	0	1	940959	943403	Parent=b0894;		ID=b0894; dmsA anaerobic dimethyl sulfoxide reductase subunit A; GO_component: GO:0009274 - peptidoglycan-based cell wall; GO_component: GO:0019866 - organelle inner membrane; GO_process: GO:0009061 - anaerobic respiration; complete gene
U00096	1070694	C<->A	Hom	-	Gene	CDS	10.9167	GCC<->TCC;	A<->S;	0	1	1070365	1070955	Parent=b1008;		ID=b1008; rutE complete gene
U00096	1246976	T<->C	Hom	-	Gene	CDS	16.709	GAA<->GGA;	E<->G;	0	1	1245679	1247376	Parent=b1197;		ID=b1197; treA trehalase, periplasmic; GO_component: GO:0042597 - periplasmic space; GO_process: GO:0006006 - glucose metabolic process; GO_process: GO:0006970 - response to osmotic stress; complete gene
U00096	1271537	C<->A	Hom	-	Gene	CDS	13.0417	GAT<->TAT;	D<->Y;	0	1	1270749	1271849	Parent=b1216;		ID=b1216; chaA sodium-calcium/proton antiporter; GO_component: GO:0009274 - peptidoglycan-based cell wall; GO_component: GO:0019866 - organelle inner membrane; complete gene
U00096	1331947	C<->T	Hom	+	Gene	CDS	37.5014	GGC<->GGT;	G<->G;	1	0	1331048	1333645	Parent=b1274;		ID=b1274; topA DNA topoisomerase type I, omega protein; GO_component: GO:0005737 - cytoplasm; GO_process: GO:0006261 - DNA-dependent DNA replication; GO_process: GO:0006350 - transcription; complete gene
U00096	1961241	C<->T	Hom	+	Gene	CDS	49.1667	CTG<->TTG;	L<->L;	1	0	1960062	1961795	Parent=b1876;		ID=b1876; argS arginine tRNA synthetase; GO_component: GO:0005737 - cytoplasm; GO_process: GO:0006418 - tRNA aminoacylation for protein translation; complete gene
U00096	1963881	G<->A	Hom	-	Gene	CDS	48.7514	ATC<->ATT;	I<->I;	1	0	1962972	1965050	Parent=b1879;		ID=b1879; flhA flagellar biosynthesis; possible export of flagellar proteins; GO_component: GO:0019861 - flagellum; GO_component: GO:0009274 - peptidoglycan-based cell wall; GO_component: GO:0019866 - organelle inner membrane; GO_process: GO:0009296 - flagellum assembly; GO_process: GO:0042330 - taxis; complete gene
U00096	2039018	T<->C	Hom	+	Gene	CDS	2.62639	GTT<->GTC;	V<->V;	1	0	2038956	2039369	Parent=b1970;		ID=b1970; hiuH complete gene
U00096	2086052	C<->T	Hom	-	Gene	CDS	42.1264	GCG<->GCA;	A<->A;	1	0	2085704	2087062	Parent=b2014;		ID=b2014; plaP putative amino acid/amine transport protein; GO_component: GO:0009274 - peptidoglycan-based cell wall; GO_component: GO:0019866 - organelle inner membrane; complete gene
U00096	2097564	G<->A	Hom	-	Gene	CDS	30.7514	ACC<->ACT;	T<->T;	1	0	2097321	2098301	Parent=b2027;		ID=b2027; wzzB GO_function: GO:0042280 - cell surface antigen activity, host-interacting; GO_process: GO:0009243 - O antigen biosynthetic process; complete gene
U00096	2097821	G<->C	Hom	-	Gene	CDS	20.0417	CAA<->GAA;	Q<->E;	0	1	2097321	2098301	Parent=b2027;		ID=b2027; wzzB GO_function: GO:0042280 - cell surface antigen activity, host-interacting; GO_process: GO:0009243 - O antigen biosynthetic process; complete gene
U00096	2099200		Hom		Gene	CDS								Parent=b2028;		ID=b2028; ugd GO_function: GO:0042280 - cell surface antigen activity, host-interacting; GO_process: GO:0009242 - colanic acid biosynthetic process; GO_process: GO:0009269 - response to desiccation; complete gene
U00096	2115336	G<->A	Hom	-	Gene	CDS	23.3764	AGC<->AGT;	S<->S;	1	0	2114502	2115896	Parent=b2043;		ID=b2043; wcaM putative colanic acid biosynthesis protein; GO_process: GO:0009242 - colanic acid biosynthetic process; complete gene
U00096	2135206	A<->G	Hom	-	Gene	CDS	18.6264	GAT<->GAC;	D<->D;	1	0	2133490	2135652	Parent=b2060;		ID=b2060; wzc GO_process: GO:0009242 - colanic acid biosynthetic process; GO_process: GO:0006464 - protein modification process; complete gene
U00096	2148724	G<->A	Hom	+	Gene	CDS	43.7917	GTA<->ATA;	V<->I;	0	1	2147674	2149026	Parent=b2069;		ID=b2069; yegD putative heat shock protein; GO_process: GO:0006457 - protein folding; complete gene
U00096	2149200	T<->C	Hom	-	Gene	CDS	74.4167	ACC<->GCC;	T<->A;	0	1	2149039	2150985	Parent=b2070;		ID=b2070; yegI putative chaperonin; complete gene
U00096	2202475	G<->A	Hom	+	Gene	CDS	91.5417	GGT<->AGT;	G<->S;	0	1	2200279	2203911	Parent=b2118;		ID=b2118; yehI putative regulator; complete gene
U00096	2913181	A<->T	Hom	-	Gene	CDS	19.6264	ATT<->ATA;	I<->I;	1	0	2911417	2913651	Parent=b2784;		ID=b2784; relA (p)ppGpp synthetase I (GTP pyrophosphokinase); regulation of RNA synthesis; stringent factor; GO_component: GO:0005737 - cytoplasm; GO_process: GO:0015949 - nucleobase, nucleoside and nucleotide interconversion; complete gene
U00096	2913520	T<->C	Hom	-	Gene	CDS	5.50139	CAA<->CAG;	Q<->Q;	1	0	2911417	2913651	Parent=b2784;		ID=b2784; relA (p)ppGpp synthetase I (GTP pyrophosphokinase); regulation of RNA synthesis; stringent factor; GO_component: GO:0005737 - cytoplasm; GO_process: GO:0015949 - nucleobase, nucleoside and nucleotide interconversion; complete gene
U00096	3543877	G<->A	Hom	+	Gene	CDS	29.6264	CCG<->CCA;	P<->P;	1	0	3543167	3544045	Parent=b3411;		ID=b3411; yhgA complete gene
U00096	3554135	T<->A	Hom	+	Gene	CDS	43.7917	TGG<->AGG;	W<->R;	0	1	3553085	3555790	Parent=b3418;		ID=b3418; malT positive regulator of mal regulon; GO_component: GO:0005737 - cytoplasm; GO_function: GO:0016563 - transcription activator activity; GO_process: GO:0016052 - carbohydrate catabolic process; GO_process: GO:0006350 - transcription; complete gene
U00096	3554708	G<->A	Hom	+	Gene	CDS	67.6667	GGG<->AGG;	G<->R;	0	1	3553085	3555790	Parent=b3418;		ID=b3418; malT positive regulator of mal regulon; GO_component: GO:0005737 - cytoplasm; GO_function: GO:0016563 - transcription activator activity; GO_process: GO:0016052 - carbohydrate catabolic process; GO_process: GO:0006350 - transcription; complete gene
U00096	3910077	G<->T	Hom	-	Gene	CDS	13.4167	CTG<->ATG;	L<->M;	0	1	3909439	3910398	Parent=b3727;		ID=b3727; pstC high-affinity phosphate-specific transport system, cytoplasmic membrane component; membrane component of ABC superfamily; GO_component: GO:0009274 - peptidoglycan-based cell wall; GO_component: GO:0019866 - organelle inner membrane; GO_process: GO:0006793 - phosphorus metabolic process; complete gene
U00096	4130938	G<->C	Hom	+	Gene	CDS	46.0014	GTG<->GTC;	V<->V;	1	0	4129835	4132267	Parent=b3940;		ID=b3940; metL aspartokinase II and homoserine dehydrogenase II; GO_process: GO:0009086 - methionine biosynthetic process; GO_process: GO:0009090 - homoserine biosynthetic process; complete gene
U00096	4130941	C<->T	Hom	+	Gene	CDS	46.1264	GCC<->GCT;	A<->A;	1	0	4129835	4132267	Parent=b3940;		ID=b3940; metL aspartokinase II and homoserine dehydrogenase II; GO_process: GO:0009086 - methionine biosynthetic process; GO_process: GO:0009090 - homoserine biosynthetic process; complete gene
U00096	4131169	T<->C	Hom	+	Gene	CDS	55.6264	ATT<->ATC;	I<->I;	1	0	4129835	4132267	Parent=b3940;		ID=b3940; metL aspartokinase II and homoserine dehydrogenase II; GO_process: GO:0009086 - methionine biosynthetic process; GO_process: GO:0009090 - homoserine biosynthetic process; complete gene
U00096	4131221	T<->C	Hom	+	Gene	CDS	57.7917	TTG<->CTG;	L<->L;	1	0	4129835	4132267	Parent=b3940;		ID=b3940; metL aspartokinase II and homoserine dehydrogenase II; GO_process: GO:0009086 - methionine biosynthetic process; GO_process: GO:0009090 - homoserine biosynthetic process; complete gene
U00096	4131244	T<->C	Hom	+	Gene	CDS	58.7514	GGT<->GGC;	G<->G;	1	0	4129835	4132267	Parent=b3940;		ID=b3940; metL aspartokinase II and homoserine dehydrogenase II; GO_process: GO:0009086 - methionine biosynthetic process; GO_process: GO:0009090 - homoserine biosynthetic process; complete gene
U00096	4131343	C<->T	Hom	+	Gene	CDS	62.8764	AGC<->AGT;	S<->S;	1	0	4129835	4132267	Parent=b3940;		ID=b3940; metL aspartokinase II and homoserine dehydrogenase II; GO_process: GO:0009086 - methionine biosynthetic process; GO_process: GO:0009090 - homoserine biosynthetic process; complete gene
U00096	4131643	C<->T	Hom	+	Gene	CDS	75.3764	GTC<->GTT;	V<->V;	1	0	4129835	4132267	Parent=b3940;		ID=b3940; metL aspartokinase II and homoserine dehydrogenase II; GO_process: GO:0009086 - methionine biosynthetic process; GO_process: GO:0009090 - homoserine biosynthetic process; complete gene
U00096	4131757	C<->T	Hom	+	Gene	CDS	80.1264	TTC<->TTT;	F<->F;	1	0	4129835	4132267	Parent=b3940;		ID=b3940; metL aspartokinase II and homoserine dehydrogenase II; GO_process: GO:0009086 - methionine biosynthetic process; GO_process: GO:0009090 - homoserine biosynthetic process; complete gene
U00096	4181691	G<->A	Hom	+	Gene	CDS	18.6264	CTG<->CTA;	L<->L;	1	0	4181245	4185273	Parent=b3987;		ID=b3987; rpoB GO_component: GO:0005737 - cytoplasm; GO_process: GO:0006350 - transcription; complete gene
U00096	4185634	T<->A	Hom	+	Gene	CDS	11.8764	ACT<->ACA;	T<->T;	1	0	4185350	4189573	Parent=b3988;		ID=b3988; rpoC GO_component: GO:0005737 - cytoplasm; GO_process: GO:0006350 - transcription; complete gene
U00096	4185886	G<->A	Hom	+	Gene	CDS	22.3764	AAG<->AAA;	K<->K;	1	0	4185350	4189573	Parent=b3988;		ID=b3988; rpoC GO_component: GO:0005737 - cytoplasm; GO_process: GO:0006350 - transcription; complete gene
U00096	4186153	G<->A	Hom	+	Gene	CDS	33.5014	CTG<->CTA;	L<->L;	1	0	4185350	4189573	Parent=b3988;		ID=b3988; rpoC GO_component: GO:0005737 - cytoplasm; GO_process: GO:0006350 - transcription; complete gene
U00096	4186975	T<->C	Hom	+	Gene	CDS	67.7514	GCT<->GCC;	A<->A;	1	0	4185350	4189573	Parent=b3988;		ID=b3988; rpoC GO_component: GO:0005737 - cytoplasm; GO_process: GO:0006350 - transcription; complete gene
U00096	4189406	G<->A	Hom	+	Gene	CDS	169.042	GTG<->ATG;	V<->M;	0	1	4185350	4189573	Parent=b3988;		ID=b3988; rpoC GO_component: GO:0005737 - cytoplasm; GO_process: GO:0006350 - transcription; complete gene
U00096	4189526	C<->T	Hom	+	Gene	CDS	174.042	CTG<->TTG;	L<->L;	1	0	4185350	4189573	Parent=b3988;		ID=b3988; rpoC GO_component: GO:0005737 - cytoplasm; GO_process: GO:0006350 - transcription; complete gene
U00096	4320097	G<->A	Hom	-	Gene	CDS	23.6264	CGC<->CGT;	R<->R;	1	0	4319599	4320663	Parent=b4099;		ID=b4099; phnI phosphonate metabolism; GO_process: GO:0006793 - phosphorus metabolic process; complete gene

## Sheet: S.aureus
Gene annotation in S.aureus
S.aureus in monoculture
chr_id	position	ref_base<->sample_base	snp_status	strand	Annotation_type	Feature_type	codon_phase	codon_mutate	aa_mutate	synonymous	nonsynonymous	pos_start	pos_end	gene_id
CP000253	320
CP000253	6401	A<->G	Hom	+	Gene	CDS	57.0014	CCA<->CCG;	P<->P;	1	0	5034	6968	Parent=SAOUHSC_00005;			DNA gyrase subunit B			YP_498613.1		EC 5.99.1.3		DNA gyrase, B subunit
CP000253	11889	C<->T	Hom	+	Gene	CDS	41 days, 13:00:00	CCT<->TCT;	P<->S;	0	1	10893	12407	Parent=SAOUHSC_00008;			histidine ammonia-lyase			YP_498616.1		EC 4.3.1.3	catalyzes the degradation of histidine to urocanate and ammmonia
CP000253	24221													Flanked by SAOUHSC_00019 and SAOUHSC_00020
CP000253	24264													Flanked by SAOUHSC_00019 and SAOUHSC_00020
CP000253	42663													Flanked by SAOUHSC_00038 and SAOUHSC_00039
CP000253	44388	C<->T	Hom	+	Gene	CDS	6 days, 17:01:00	GCC<->GTC;	A<->V;	0	1	44228	44524	Parent=SAOUHSC_00041;			hypothetical protein			YP_498647.1		conserved hypothetical protein
CP000253	53465	T<->C	Hom	+	Gene	CDS	129 days, 11:01:00	ATG<->ACG;	M<->T;	0	1	50359	53511	Parent=SAOUHSC_00049;			hypothetical protein			YP_498654.1		conserved hypothetical protein
CP000253	56739	C<->T	Hom	+	Gene	CDS	19 days, 0:02:00	AAC<->AAT;	N<->N;	1	0	56284	57054	Parent=SAOUHSC_00053;			hypothetical protein			YP_498658.1		conserved hypothetical protein
CP000253	157823													Flanked by SAOUHSC_00146 and SAOUHSC_00147						YP_500175.1		conserved hypothetical protein
CP000253	180348													Flanked by SAOUHSC_00166 and SAOUHSC_00167
CP000253	264178													Flanked by SAOUHSC_00244 and SAOUHSC_00245
CP000253	284972	C<->A	Hom	+	Gene	CDS	149 days, 19:00:00	CGA<->AGA;	R<->R;	1	0	281378	285817	Parent=SAOUHSC_00262;			hypothetical protein			YP_498856.1		conserved hypothetical protein
CP000253	289578	G<->A	Hom	+	Gene	CDS	6.41667	GAT<->AAT;	D<->N;	0	1	289425	289916	Parent=SAOUHSC_00269;			hypothetical protein			YP_498862.1		conserved hypothetical protein
CP000253	292156	A<->G	Hom	+	Gene	CDS	4 days, 10:00:00	ACT<->GCT;	T<->A;	0	1	292051	292551	Parent=SAOUHSC_00274;			hypothetical protein			YP_498866.1		conserved hypothetical protein
CP000253	292431													Parent=SAOUHSC_00274;			hypothetical protein			YP_498866.1		conserved hypothetical protein
CP000253	292500	A<->G	Hom	+	Gene	CDS	18 days, 18:02:00	GAA<->GAG;	E<->E;	1	0	292051	292551	Parent=SAOUHSC_00274;			hypothetical protein			YP_498866.1		conserved hypothetical protein
CP000253	293025	A<->T	Hom	+	Gene	CDS	25.209	GAT<->GTT;	D<->V;	0	1	292421	293062	Parent=SAOUHSC_00275;			hypothetical protein			YP_498867.2		conserved hypothetical protein
CP000253	331065	G<->A	Hom	+	Gene	CDS	10.1264	CTG<->TTA;	L<->L;	1	0	330823	331263	Parent=SAOUHSC_00316;			hypothetical protein			YP_498906.1		conserved hypothetical protein
CP000253	331069	G<->A	Hom	+	Gene	CDS	10.2917	GTT<->ATT;	V<->I;	0	1	330823	331263	Parent=SAOUHSC_00316;			hypothetical protein			YP_498906.1		conserved hypothetical protein
CP000253	336878	A<->T	Hom	+	Gene	CDS	9 days, 16:00:00	ATT<->TTT;	I<->F;	0	1	336647	337054	Parent=SAOUHSC_00323;			hypothetical protein			YP_498912.1		conserved hypothetical protein
CP000253	367317													Flanked by SAOUHSC_A00354 and SAOUHSC_00359
CP000253	367319													Flanked by SAOUHSC_00354 and SAOUHSC_00359
CP000253	368513													Flanked by SAOUHSC_00360 and SAOUHSC_00362
CP000253	402859	A<->C	Hom	+	Gene	CDS	14 days, 16:00:00	ACA<->CCA;	T<->P;	0	1	402508	403185	Parent=SAOUHSC_00399;			superantigen-like protein			YP_498986.1		these proteins share structural homology to known superantigen proteins but do not exhibit any of the properties expected such as histocompatibility complex class II binding or broad T-cell activation
CP000253	404515	T<->A	Hom	+	Gene	CDS	54 days, 13:00:00	TCT<->ACT;	S<->T;	0	1	403207	404715	Parent=SAOUHSC_00400;			hypothetical protein			YP_498987.1		conserved hypothetical protein
CP000253	405531	G<->A	Hom	+	Gene	CDS	2 days, 19:00:00	GTT<->ATT;	V<->I;	0	1	405465	406283	Parent=SAOUHSC_00402;			hypothetical protein			YP_498989.1		conserved hypothetical protein
CP000253	432255													Flanked by SAOUHSC_00433 and SAOUHSC_00434
CP000253	492445													Flanked by SAOUHSC_00493 and SAOUHSC_00497
CP000253	551905	A<->G	Hom	+	Gene	CDS	33 days, 9:02:00	AAA<->AAG;	K<->K;	1	0	551105	555154	Parent=SAOUHSC_00545;			fibrinogen-binding protein SdrD				YP_499118.1		sdrD protein, putative
CP000253	624944	T<->A	Hom	-	Gene	CDS	23 days, 15:02:00	AAA<->AAT;	K<->N;	0	1	624572	625510	Parent=SAOUHSC_00634;			ABC transporter substrate-binding protein					YP_499195.1		ABC transporter, substrate-binding protein, putative
CP000253	721085	C<->G	Hom	+	Gene	CDS	1 day, 12:02:00	TTC<->ACG;	F<->T;	0	1	721050	721148	Parent=SAOUHSC_00735;			hypothetical protein			YP_499295.1		conserved hypothetical protein
CP000253	721129	A<->G	Hom	+	Gene	CDS	3 days, 8:01:00	AAA<->AGA;	K<->R;	0	1	721050	721148	Parent=SAOUHSC_00735;			hypothetical protein			YP_499295.1		conserved hypothetical protein
CP000253	783535													Flanked by SAOUHSC_00799 and SAOUHSC_00800
CP000253	796100	T<->A	Hom	+	Gene	CDS	4 days, 15:02:00	TCT<->TCA;	S<->S;	1	0	795990	796109	Parent=SAOUHSC_00813;			truncated secreted von Willebrand factor-binding protein						YP_499369.1		unverified frameshift
CP000253	796240	A<->T	Hom	+	Gene	CDS	3 days, 6:02:00	AAA<->GAT;	K<->D;	0	1	796163	797515	Parent=SAOUHSC_00814;			truncated secreted von Willebrand factor-binding protein (coagulase) VWbp								YP_499370.1		unverified frameshift
CP000253	796242	A<->C	Hom	+	Gene	CDS	3 days, 8:01:00	AAA<->ACA;	K<->T;	0	1	796163	797515	Parent=SAOUHSC_00814;			truncated secreted von Willebrand factor-binding protein (coagulase) VWbp								YP_499370.1		unverified frameshift
CP000253	967400	G<->A	Hom	-	Gene	CDS	19.334	CCA<->CTA;	P<->L;	0	1	964093	967863	Parent=SAOUHSC_00994;			bifunctional autolysin
CP000253	1162425	C<->A	Hom	-	Gene	CDS	96 days, 13:00:00	GCT<->TCT;	A<->S;	0	1	1162135	1164741	Parent=SAOUHSC_01213;			hypothetical protein			YP_499750.1		conserved hypothetical protein
CP000253	1376151	A<->T	Hom	-	Gene	CDS	28548:2	AAT<->AAA;	N<->K;	0	1	1376091	1404698	Parent=SAOUHSC_01447;			hypothetical protein			YP_499969.1		conserved hypothetical protein
CP000253	1423962													Flanked by SAOUHSC_01467 and SAOUHSC_01468
CP000253	1439367	G<->T	Hom	-	Gene	CDS	42 days, 10:00:00	CTA<->ACA;	L<->T;	0	1	1439320	1440384	Parent=SAOUHSC_01482;			3-dehydroquinate synthase			YP_500000.1		EC 4.2.3.4	catalyzes the formation of 3-dehydroquinate from 3-deoxy-arabino-heptulonate 7-phosphate; functions in aromatic amino acid biosynthesis
CP000253	1439517	G<->T	Hom	-	Gene	CDS	36.1667	CAA<->AAA;	Q<->K;	0	1	1439320	1440384	Parent=SAOUHSC_01482;			3-dehydroquinate synthase				YP_500000.1		EC 4.2.3.4		catalyzes the formation of 3-dehydroquinate from 3-deoxy-arabino-heptulonate 7-phosphate; functions in aromatic amino acid biosynthesis
CP000253	1439527	T<->A	Hom	-	Gene	CDS	35 days, 18:02:00	CAA<->CAT;	Q<->H;	0	1	1439320	1440384	SAOUHSC_01482.p01			3-dehydroquinate synthase,EC 4.2.3.4,catalyzes the formation of 3-dehydroquinate from 3-deoxy-arabino-heptulonate 7-phosphate; functions in aromatic amino acid biosynthesis
CP000253	1597920													Flanked by SAOUHSC_01687 and SAOUHSC_01688
CP000253	1597921													Flanked by SAOUHSC_01687 and SAOUHSC_01688
CP000253	1631680													Flanked by SAOUHSC_01724 and SAOUHSC_01725
CP000253	1759116													Flanked by SAOUHSC_01852 and SAOUHSC_01853
CP000253	1765338	T<->A	Hom	-	Gene	CDS	68 days, 14:01:00	GAT<->GTT;	D<->V;	0	1	1763159	1766983	Parent=SAOUHSC_01857;			hypothetical protein			YP_500361.1		conserved hypothetical protein
CP000253	1771769													Flanked by SAOUHSC_01864 and SAOUHSC_01865
CP000253	2085793	C<->A	Hom	-	Gene	CDS	2 days, 9:02:00	CTG<->CTT;	L<->L;	1	0	2085259	2085849	Parent=SAOUHSC_02250;			phage terminase small subunit				YP_500733.1		phage terminase, small subunit, putative
CP000253	2086642													Flanked by SAOUHSC_02252 and SAOUHSC_02254
CP000253	2122872													Flanked by SAOUHSC_02290 and SAOUHSC_02294
CP000253	2212292													Flanked by SAOUHSC_02391 and SAOUHSC_02392
S.aureusin coculture
chr_id	position	ref_base<->sample_base	snp_status	strand	Annotation_type	Feature_type	codon_phase	codon_mutate	aa_mutate	synonymous	nonsynonymous	pos_start	pos_end	gene_id
CP000253	320
CP000253	10601													Flanked by SAOUHSC_00007 and SAOUHSC_00008
CP000253	16689	G<->A	Hom	+	Gene	CDS	24.334	CGA<->CAA;	R<->Q;	0	1	16106	17074	Parent=SAOUHSC_00013;			hypothetical protein			YP_498620.1		conserved hypothetical protein
CP000253	24221													Flanked by SAOUHSC_00019 and SAOUHSC_00020
CP000253	28957	G<->A	Hom	+	Gene	CDS	6.62639	CCG<->CCA;	P<->P;	1	0	28799	29587	Parent=SAOUHSC_00023;			hypothetical protein			YP_498629.1		conserved hypothetical protein
CP000253	39045	A<->G	Hom	+	Gene	CDS	28.1667	AGA<->GGA;	R<->G;	0	1	38370	39437	SAOUHSC_00035.p01			hypothetical protein			YP_498641.1		conserved hypothetical protein
CP000253	42663													Flanked by SAOUHSC_00038 and SAOUHSC_00039
CP000253	53465	T<->C	Hom	+	Gene	CDS	129.459	ATG<->ACG;	M<->T;	0	1	50359	53511	Parent=SAOUHSC_00049;			hypothetical protein			YP_498654.1		conserved hypothetical protein
CP000253	55836	A<->G	Hom	+	Gene	CDS	15.6264	AGA<->AGG;	R<->R;	1	0	55462	56232	Parent=SAOUHSC_00052.p01			hypothetical protein
CP000253	57145	T<->C	Hom	+	Gene	CDS	1.16667	TTA<->CTA;	L<->L;	1	0	57118	57888	Parent=SAOUHSC_00054;			hypothetical protein			YP_498659.1		conserved hypothetical protein
CP000253	57371	C<->A	Hom	+	Gene	CDS	10.584	GCT<->GAT;	A<->D;	0	1	57118	57888	Parent=SAOUHSC_00054;			hypothetical protein			YP_498659.1		conserved hypothetical protein
CP000253	58374	C<->T	Hom	+	Gene	CDS	17.5014	ATC<->ATT;	I<->I;	1	0	57955	58722	Parent=SAOUHSC_00055;			hypothetical protein			YP_498660.1		conserved hypothetical protein
CP000253	58431	C<->A	Hom	+	Gene	CDS	19.8764	GGC<->GGA;	G<->G;	1	0	57955	58722	Parent=SAOUHSC_00055.p01			hypothetical protein
CP000253	73837	T<->C	Hom	-	Gene	CDS	47.6264	AAA<->AAG;	K<->K;	1	0	73429	74979	Parent=SAOUHSC_00069;			protein A		YP_498670.1		protein A
CP000253	73840	T<->G	Hom	-	Gene	CDS	47.5014	AAA<->AAC;	K<->N;	0	1	73429	74979	Parent=SAOUHSC_00069;			protein A		YP_498670.1		protein A
CP000253	212610	A<->G	Hom	+	Gene	CDS	36.6264	GCA<->GCG;	A<->A;	1	0	211732	213642	Parent=SAOUHSC_00192;			staphylocoagulase			YP_498789.1		coagulase
CP000253	289577	T<->C	Hom	+	Gene	CDS	6.37639	AGT<->AGC;	S<->S;	1	0	289425	289916	Parent=SAOUHSC_00269;			hypothetical protein			YP_498862.1		conserved hypothetical protein
CP000253	289583	C<->A	Hom	+	Gene	CDS	6.62639	GAC<->GAA;	D<->E;	0	1	289425	289916	Parent=SAOUHSC_00269;			hypothetical protein			YP_498862.1		conserved hypothetical protein
CP000253	289733	T<->C	Hom	+	Gene	CDS	12.8764	GAT<->GAC;	D<->D;	1	0	289425	289916	Parent=SAOUHSC_00269;			hypothetical protein			YP_498862.1		conserved hypothetical protein
CP000253	289881	G<->C	Hom	+	Gene	CDS	19.0417	GAA<->CAA;	E<->Q;	0	1	289425	289916	Parent=SAOUHSC_00269;			hypothetical protein			YP_498862.1		conserved hypothetical protein
CP000253	290103													Flanked by SAOUHSC_00269 and SAOUHSC_00270
CP000253	292618	C<->T	Hom	+	Gene	CDS	8.25139	AGC<->AGT;	S<->S;	1	0	292421	293062	Parent=SAOUHSC_00275;			hypothetical protein			YP_498867.2		conserved hypothetical protein
CP000253	294014	T<->C	Hom	+	Gene	CDS	17.959	ATG<->ACG;	M<->T;	0	1	293584	294084	Parent=SAOUHSC_00277;			hypothetical protein			YP_498869.1		conserved hypothetical protein
CP000253	339798	T<->C	Hom	+	Gene	CDS	44.5014	TTT<->TTC;	F<->F;	1	0	338731	339960	Parent=SAOUHSC_00326;			hypothetical protein			YP_498915.1		conserved hypothetical protein
CP000253	365092	G<->A	Hom	+	Gene	CDS	9.12639	GGG<->GGA;	G<->G;	1	0	364874	365242	Parent=SAOUHSC_00355;			hypothetical protein			YP_498944.1		conserved hypothetical protein
CP000253	388428	T<->C	Hom	+	Gene	CDS	5.62639	TAT<->TAC;	Y<->Y;	1	0	388294	388974	Parent=SAOUHSC_00383;			superantigen-like protein			YP_498971.1		these proteins share structural homology to known superantigen proteins but do not exhibit any of the properties expected such as histocompatibility complex class II binding or broad T-cell activation
CP000253	391905	T<->C	Hom	+	Gene	CDS	9.37639	AAT<->AAC;	N<->N;	1	0	391681	392607	Parent=SAOUHSC_00389;			superantigen-like protein			YP_498975.1		these proteins share structural homology to known superantigen proteins but do not exhibit any of the properties expected such as histocompatibility complex class II binding or broad T-cell activation
CP000253	391958	C<->G	Hom	+	Gene	CDS	11.584	CCA<->CGA;	P<->R;	0	1	391681	392607	Parent=SAOUHSC_00389;			superantigen-like protein			YP_498975.1		these proteins share structural homology to known superantigen proteins but do not exhibit any of the properties expected such as histocompatibility complex class II binding or broad T-cell activation
CP000253	393772													Parent=SAOUHSC_A00379;			hypothetical protein
CP000253	404738													Flanked by SAOUHSC_00400 and SAOUHSC_00401
CP000253	405518	A<->T	Hom	+	Gene	CDS	2.25139	GCA<->GCT;	A<->A;	1	0	405465	406283	Parent=SAOUHSC_00402;			hypothetical protein			YP_498989.1		conserved hypothetical protein
CP000253	410678													Parent=SAOUHSC_00397;			type I restriction-modification system subunit M						YP_498984.1		EC 2.1.1.-		type I restriction-modification system, M subunit
CP000253	550156	T<->C	Hom	+	Gene	CDS	100.251	AGT<->AGC;	S<->S;	1	0	547751	550738	Parent=SAOUHSC_00544;			clumping factor			YP_499368.1		clumping factor
CP000253	550378	C<->T	Hom	+	Gene	CDS	109.501	AGC<->AGT;	S<->S;	1	0	547751	550738	Parent=SAOUHSC_00544;			fibrinogen-binding protein SdrC				YP_499117.1		sdrC protein, putative
CP000253	550387	C<->T	Hom	+	Gene	CDS	109.876	GAC<->GAT;	D<->D;	1	0	547751	550738	Parent=SAOUHSC_00544;			fibrinogen-binding protein SdrC				YP_499117.1		sdrC protein, putative
CP000253	550411	C<->T	Hom	+	Gene	CDS	110.876	GAC<->GAT;	D<->D;	1	0	547751	550738	Parent=SAOUHSC_00544;			fibrinogen-binding protein SdrC				YP_499117.1		sdrC protein, putative
CP000253	720263													Flanked by SAOUHSC_00733 and SAOUHSC_00734
CP000253	768323	T<->C	Hom	-	Gene	CDS	15.2514	ACA<->ACG;	T<->T;	1	0	768263	768688	Parent=SAOUHSC_00786;			hypothetical protein			YP_499343.1		conserved hypothetical protein
CP000253														Flanked by SAOUHSC_00799 and SAOUHSC_00800
CP000253	784694	G<->A	Hom	+	Gene	CDS	5.00139	AAG<->AAA;	K<->K;	1	0	784575	785315	Parent=SAOUHSC_00802;			carboxylesterase			YP_499358.1		EC 3.1.1.1		carboxylesterase precursor, putative
CP000253	794911	C<->T	Hom	+	Gene	CDS	80.2514	GAC<->GAT;	D<->D;	1	0	792986	795769	Parent=SAOUHSC_00812;			clumping factor			YP_499368.1		clumping factor
CP000253	794950	T<->C	Hom	+	Gene	CDS	81.8764	AGT<->AGC;	S<->S;	1	0	792986	795769	Parent=SAOUHSC_00812;			clumping factor			YP_499368.1		clumping factor
CP000253	795076	T<->C	Hom	+	Gene	CDS	87.1264	AGT<->AGC;	S<->S;	1	0	792986	795769	Parent=SAOUHSC_00812;			clumping factor			YP_499368.1		clumping factor
CP000253	795223	T<->C	Hom	+	Gene	CDS	93.2514	GAT<->GAC;	D<->D;	1	0	792986	795769	Parent=SAOUHSC_00812.p01			clumping factor				YP_499368.1		clumping factor
CP000253	799567	C<->T	Hom	+	Gene	CDS	14.3764	AAC<->AAT;	N<->N;	1	0	799223	799693	Parent=SAOUHSC_00817;			hypothetical protein			YP_499372.1		conserved hypothetical protein
CP000253	994056	A<->G	Hom	+	Gene	CDS	3.45903	AAG<->AGG;	K<->R;	0	1	993974	994093	Parent=SAOUHSC_01023;			hypothetical protein
CP000253														Flanked by SAOUHSC_01123 and SAOUHSC_01124
CP000253	1253993	A<->T	Hom	-	Gene	CDS	1.37639	AAT<->AAA;	N<->K;	0	1	1253699	1254025	Parent=SAOUHSC_01309;			hypothetical protein
CP000253	1378278	A<->T	Hom	-	Gene	CDS	26421:2	CGT<->CGA;	R<->R;	1	0	1376091	1404698	Parent=SAOUHSC_01447;			hypothetical protein			YP_499969.1		conserved hypothetical protein
CP000253	1460571	T<->A	Hom	-	Gene	CDS	28.1264	ACA<->ACT;	T<->T;	1	0	1460355	1461245	Parent=SAOUHSC_01511;			hypothetical protein			YP_500027.1		conserved hypothetical protein
CP000253	1510893	A<->T	Hom	-	Gene	CDS	22.3764	TCT<->TCA;	S<->S;	1	0	1510560	1511429	Parent=SAOUHSC_01584;			hypothetical protein			YP_500099.1		conserved hypothetical protein
CP000253	1510905	A<->G	Hom	-	Gene	CDS	21.8764	ATT<->ATC;	I<->I;	1	0	1510560	1511429	Parent=SAOUHSC_01584.p01			hypothetical protein
CP000253	1528256	T<->G	Hom	-	Gene	CDS	26.6667	ATT<->CTG;	I<->L;	0	1	1527876	1528895	Parent=SAOUHSC_01602;			maltose operon transcriptional repressor					YP_500117.1		transcriptional regulator, putative
CP000253	1618553	G<->A	Hom	-	Gene	CDS	9.45903	GCA<->GTA;	A<->V;	0	1	1617865	1618779	Parent=SAOUHSC_01711;			hypothetical protein			YP_500221.1		conserved hypothetical protein
CP000253	1958281	C<->T	Hom	-	Gene	CDS	12.6264	AAG<->AAA;	K<->K;	1	0	1958083	1958583	Parent=SAOUHSC_02071;			single-strand DNA-binding protein				YP_500564.1		single-strand DNA-binding protein, putative
CP000253	2075972	G<->A	Hom	-	Gene	CDS	30.7514	GAC<->GAT;	D<->D;	1	0	2075693	2076709	Parent=SAOUHSC_02241;			hypothetical protein			YP_500725.1		conserved hypothetical protein
CP000253	2085793	C<->A	Hom	-	Gene	CDS	2.37639	CTG<->CTT;	L<->L;	1	0	2085259	2085849	Parent=SAOUHSC_02250;			phage terminase small subunit				YP_500733.1		phage terminase, small subunit, putative
