# Supplementary material for: Bacterial Genetic Architecture of Ecological Interactions in Co-culture by GWAS-Taking Escherichia coli and Staphylococcus aureus as an Example
Source: Front Microbiol. 2017 Nov 27;8:2332. doi: 10.3389/fmicb.2017.02332 (PMC5712204; doi:10.3389/fmicb.2017.02332)
Supplement: TABLE S8 — Gene annotation for E. coli and S. aureus indels associated with growth performance. [file Table_8.XLSX]

## Sheet: E.coli
Gene annotation in E.coli
E.coli in monoculture
ref_name	InDel_site	InDel_type	InDel_seq	reads_strand	mutation_type	InDel_reads_cov	total_reads_cov	mapping_quality
U00096	2558699	I2	GA	-	homo	2	71	60		Flanked by b2441 and b2442,near b2441;		b2441; eutB ethanolamine ammonia-lyase, heavy chain; GO_process: GO:0009310 - amine catabolic process; complete gene		b2442; intZ putative prophage integrase; complete gene
U00096	2312607	I3	GAC	*	homo	7 days, 0:00:00	70	52		b2215;		b2215; ompC outer membrane protein 1b (Ib;c); GO_component: GO:0009274 - peptidoglycan-based cell wall; GO_component: GO:0009279 - cell outer membrane; complete gene
U00096	4229371	D1	A	*	homo	4 days, 0:00:00	77	47		Flanked by b4020 and b4021,near b4020;		b4020; yjbB putative alpha helix protein; complete gene		b4021; pepE peptidase E, a dipeptidase where amino-terminal residue is aspartate; complete gene
U00096	2263441	D1	C	*	homo	143 days, 0:00:00	148	58		b2169;		b2169; fruB PTS system, fructose-specific IIA/fpr component; GO_component: GO:0005737 - cytoplasm; GO_process: GO:0016052 - carbohydrate catabolic process; complete gene
E.coli in coculture
ref_name	InDel_site	InDel_type	InDel_seq	reads_strand	mutation_type	InDel_reads_cov	total_reads_cov	mapping_quality
U00096	2558699	I2	GA	-	homo	2	71	60		Flanked by b2441 and b2442,near b2441;		b2441; eutB ethanolamine ammonia-lyase, heavy chain; GO_process: GO:0009310 - amine catabolic process; complete gene		b2442; intZ putative prophage integrase; complete gene
U00096	2312607	I3	GAC	*	homo	7	70	52		b2215;		b2215; ompC outer membrane protein 1b (Ib;c); GO_component: GO:0009274 - peptidoglycan-based cell wall; GO_component: GO:0009279 - cell outer membrane; complete gene
U00096	4229371	D1	A	*	homo	4	77	47		Flanked by b4020 and b4021,near b4020;		b4020; yjbB putative alpha helix protein; complete gene		b4021; pepE peptidase E, a dipeptidase where amino-terminal residue is aspartate; complete gene
U00096	2263441	D1	C	*	homo	143	148	58		b2169;		b2169; fruB PTS system, fructose-specific IIA/fpr component; GO_component: GO:0005737 - cytoplasm; GO_process: GO:0016052 - carbohydrate catabolic process; complete gene

## Sheet: S.aureus
Gene annotation in E.coli
S.aureus in monoculture
ref_name	InDel_site	InDel_type	InDel_seq	reads_strand	mutation_type	InDel_reads_cov	total_reads_cov	mapping_quality
NC_007795	1111571	D1	T	-	homo	2	78	24		Flanked by SAOUHSC_01161 and SAOUHSC_01162,near SAOUHSC_01162;		SAOUHSC_01161;putative transposase;truncated transposase		SAOUHSC_01162;lipoprotein signal peptidase;EC 3.4.23.36,lipoprotein signal peptidase; integral membrane protein that removes signal peptides from prolipoproteins during lipoprotein biosynthesis
CP000253	2451748	D1	T	-	homo	2	142	60		Flanked by SAOUHSC_02666 and SAOUHSC_02667,near SAOUHSC_02666;		SAOUHSC_02666; hypothetical protein		SAOUHSC_02667;hypothetical protein
CP000253	2557699	I1	A	-	homo	13	89	29		Flanked by SAOUHSC_02783 and SAOUHSC_02784,near SAOUHSC_02783;		SAOUHSC_02783;hypothetical protein		SAOUHSC_02783;hypothetical protein
CP000253	385422	I1	A	+	homo	6	67	42		SAOUHSC_00378		SAOUHSC_00378;hypothetical protein
CP000253	2781864	D1	A	-	homo	5	177	60		SAOUHSC_A02856		SAOUHSC_A02856; hypothetical protein
CP000253	959392	D1	T	*	homo	7	238	60		Flanked by SAOUHSC_00987 and SAOUHSC_00988,near SAOUHSC_00988;		SAOUHSC_00987;cysteine protease;cysteine protease precursor, putative		SAOUHSC_00988;glutamyl endopeptidase;glutamyl endopeptidase precursor, putative
CP000253	1333280	D1	T	*	homo	198	239	59		Flanked by SAOUHSC_01390 and SAOUHSC_01391,near SAOUHSC_01391;		SAOUHSC_01390;putative transposase;truncated transposase		SAOUHSC_01391;hypothetical protein
CP000253	2350016	D1	A	+	homo	7	217	60		SAOUHSC_02556		SAOUHSC_02556;hypothetical protein
NC_007795	1111571	D1	T	-	homo	2	78	24		Flanked by SAOUHSC_01161 and SAOUHSC_01162,near SAOUHSC_01162;		SAOUHSC_01161;putative transposase;truncated transposase		SAOUHSC_01162;lipoprotein signal peptidase;EC 3.4.23.36,lipoprotein signal peptidase; integral membrane protein that removes signal peptides from prolipoproteins during lipoprotein biosynthesis
NC_007795	2264099	D3	CAG	-	homo	3	71	52		Flanked by SAOUHSC_02436 and SAOUHSC_02437,near SAOUHSC_02436;		SAOUHSC_02436; hypothetical protein		SAOUHSC_02437; pseudo
NC_007795	1458900	I2	GA	*	homo	5	90	50		Flanked by SAOUHSC_01505 and SAOUHSC_01507,near SAOUHSC_01507;		SAOUHSC_01505; hypothetical protein		SAOUHSC_01507; hypothetical protein
NC_007795	1962554	I1	G	-	homo	2	150	60		Flanked by SAOUHSC_02080 and SAOUHSC_02081,near SAOUHSC_02080;		SAOUHSC_02080;bacteriophage L54a antirepressor, putative		SAOUHSC_02081;hypothetical protein
CP000253	2214513	D12	G	-	homo	6	15	29		SAOUHSC_A02273		SAOUHSC_A02273;hypothetical protein
NC_007795	2264099	D3	CAG	-	homo	3	71	52		Flanked by SAOUHSC_02436 and SAOUHSC_02437,near SAOUHSC_02436;		SAOUHSC_02436; hypothetical protein		SAOUHSC_02437; pseudo
CP000253	2284494	I2	GG	*	homo	6	244	60		Flanked by SAOUHSC_02461 and SAOUHSC_02462,near SAOUHSC_02461;		SAOUHSC_02461;MerR family transcriptional regulator;transcriptional regulator, merR family, putative		SAOUHSC_02462;hypothetical protein
NC_007795	2293597	I11	ATAAAGGAAAG	-	homo	15	138	29		Flanked by SAOUHSC_02470 and SAOUHSC_02471,near SAOUHSC_02470;		SAOUHSC_02470;hypothetical protein		SAOUHSC_02471;hypothetical protein
CP000253	2451748	D1	T	-	homo	2	142	60		Flanked by SAOUHSC_02666 and SAOUHSC_02667,near SAOUHSC_02666;		SAOUHSC_02666; hypothetical protein		SAOUHSC_02667;hypothetical protein
CP000253	2557699	I1	A	-	homo	13	89	29		Flanked by SAOUHSC_02783 and SAOUHSC_02784,near SAOUHSC_02783;		SAOUHSC_02783;hypothetical protein		SAOUHSC_02783;hypothetical protein
NC_007795	2723916	D1	T	-	homo	7	116	28		SAOUHSC_02963		SAOUHSC_02963;clumping factor B,, putative
CP000253	2781864	D1	A	-	homo	5	177	60		SAOUHSC_A02856		SAOUHSC_A02856; hypothetical protein
CP000253	385422	I1	A	+	homo	6	67	42		SAOUHSC_00378		SAOUHSC_00378;hypothetical protein
CP000253	414078	I1	A	*	homo	2	208	60		SAOUHSC_00412		SAOUHSC_00412;NADH dehydrogenase subunit 5;EC 1.6.5.3;Catalyzes the transfer of electrons from NADH to ubiquinone;
CP000253	959392	D1	T	*	homo	7	238	60		Flanked by SAOUHSC_00987 and SAOUHSC_00988,near SAOUHSC_00988;		SAOUHSC_00987;cysteine protease;cysteine protease precursor, putative		SAOUHSC_00988;glutamyl endopeptidase;glutamyl endopeptidase precursor, putative
CP000253	1333280	D1	T	*	homo	198	239	59		Flanked by SAOUHSC_01390 and SAOUHSC_01391,near SAOUHSC_01391;		SAOUHSC_01390;putative transposase;truncated transposase		SAOUHSC_01391;hypothetical protein
CP000253	2350016	D1	A	+	homo	7	217	60		SAOUHSC_02556		SAOUHSC_02556;hypothetical protein
CP000253	549992	D12	AGCGACTCAGAC	*	hete	29	183	20		SAOUHSC_00544		SAOUHSC_00544;fibrinogen-binding protein SdrC;sdrC protein, putative
S.aureusin coculture
ref_name	InDel_site	InDel_type	InDel_seq	reads_strand	mutation_type	InDel_reads_cov	total_reads_cov	mapping_quality
NC_007795	2264099	D3	CAG	-	homo	3	71	52		Flanked by SAOUHSC_02436 and SAOUHSC_02437,near SAOUHSC_02436;		SAOUHSC_02436; hypothetical protein		SAOUHSC_02437; pseudo
CP000253	2232299	I12	AGCTGGTTGTGC	*	homo	162	235	29		SAOUHSC_02404		SAOUHSC_02404; hypothetical protein
CP000253	2319037	D1	A	*	homo	69	73	60		Flanked by SAOUHSC_02515 and SAOUHSC_02516,near SAOUHSC_02516;		SAOUHSC_02515; hypothetical protein;		SAOUHSC_02516;hypothetical protein;
